# Supplementary material for: Pulsatile flow dynamics maintain pulmonary artery architecture
Source: JCI Insight. 2026 May 8;11(9):e201797. doi: 10.1172/jci.insight.201797 (PMC13232008; doi:10.1172/jci.insight.201797)
Supplement: Supporting data values [file jciinsight-11-201797-s141.xlsx]

## Sheet: Fig 1E
Time (ms)	Normal 1	Normal 2	Normal 3	Normal 4	Normal 5
0	-1.112
18	3.294
36	15.843
54	41.298
72	54.823
90	63.186
108	65.546
126	71.926
145	74.576
163	76.105
181	77.065
199	75.369
217	69.3
235	67.426
253	65.492
271	59.524
289	50.904
307	44.415
325	35.83
343	30.948
361	19.949
379	6.628
397	0.525
415	-3.687
434	-5.878
452	-3.227
470	1.986
488	5.19
506	10.551
524	13.295
542	16.085
560	17.622
578	17.472
596	17.547
614	15.365
632	15.08
650	13.011
668	12.709
686	8.516
705	8.296
723	6.269
741	6.123
759	4.546
777	4.152
795	1.638
813	0.218
831	-2.402
849	1.363
867	0.078
885	-0.973
903	-4.518
921	-1.609
939	-2.733
957	-3.136
976	-3.915
994	-4.962
1012	-1.565
1030	0.655
1048	-0.932
1066	0.106
0		0.14
27.733		5.89
55.467		16.9
83.2		31.767
110.933		42.533
138.667		48.451
166.4		52.063
194.133		49.424
221.867		45.548
249.6		35.413
277.333		26.709
305.067		19.091
332.8		10.333
360.533		2.602
388.267		0.804
416		3.334
443.733		5.167
471.467		6.41
499.2		6.039
526.933		5.569
554.667		6.18
582.4		6.988
610.133		9.307
637.867		7.023
665.6		4.299
693.333		4.611
721.067		6.468
748.8		4.331
776.533		2.394
804.267		0.022
0			-7.589
15			-5.338
30			0.44
46			8.452
61			24.209
76			45.861
91			56.932
107			64.932
122			70.815
137			73.537
152			74.217
167			71.864
183			68.022
198			63.537
213			59.925
228			55.272
244			50.02
259			43.987
274			38.12
289			31.969
304			27.186
320			22.297
335			16.965
350			11.297
365			6.66
381			0.082
396			-3.6
411			-3.161
426			-0.867
441			1.096
457			2.161
472			4.216
487			6.617
502			8.809
518			11.28
533			12.229
548			12.989
563			13.555
579			12.257
594			12.663
609			11.939
624			10.44
639			9.234
655			7.953
670			6.976
685			5.973
700			5.226
716			3.924
731			1.974
746			0.304
761			-2.091
776			-2.02
792			-2.241
807			-3.557
822			-3.234
837			-2.7
853			-2.886
868			-3.509
883			-3.685
898			-5.165
0				-4.05
11				-7.44
22				-10.084
34				-8.919
45				-8.555
56				-5.144
67				1.479
79				12.659
90				24.991
101				35.044
112				46.595
123				56.778
135				64.109
146				68.027
157				75.703
168				82.304
179				85.537
191				89.479
202				91.461
213				92.517
224				90.524
236				85.271
247				81.115
258				76.413
269				71.603
280				66.363
292				61.485
303				56.323
314				52.279
325				49.502
337				43.443
348				34.237
359				24.142
370				16.259
381				9.101
393				5.66
404				3.631
415				3.259
426				1.148
437				2.983
449				5.688
460				9.257
471				11.403
482				13.632
494				14.671
505				14.837
516				16.156
527				17.859
538				17.46
550				14.269
561				13.506
572				14.241
583				12.44
595				7.979
606				3.348
617				2.521
628				2.419
639				2.001
651				0.13
662				-2.277
0					4.248
12					13.059
24					24.499
37					34.856
49					45.073
61					53.273
73					55.578
86					58.343
98					60.339
110					60.426
122					62.319
135					63.406
147					60.754
159					58.594
171					57.732
184					54.076
196					47.25
208					46.533
220					46.251
232					42.567
245					40.248
257					37.418
269					34.676
281					30.504
294					25.114
306					19.779
318					11.16
330					2.576
343					-3.059
355					-5.131
367					-5.02
379					-4.246
392					-3.55
404					-3.56
416					-3.129
428					-2.492
440					-4.483
453					-5.275
465					-6.283
477					-7.712
489					-8.024
502					-8.626
514					-9.535
526					-9.124
538					-8.488
551					-8.694
563					-7.937
575					-6.14
587					-3.235
599					-1.654
612					1.311
624					3.773
636					4.877
648					5.906
661					6.317
673					4.979
685					3.365
697					2.557
710					1.345
722					1.205

## Sheet: Fig 1E-prime
Time(ms)	Glenn 1	Glenn 2	Glenn 3	Glenn 4	Glenn 5	Glenn 6	Glenn 7	Glenn 8
0	6.005
11	6.645
21	5.339
32	5.485
43	6.878
53	6.816
64	7.16
74	8.378
85	11.016
96	12.054
106	13.028
117	13.689
128	14.468
138	14.104
149	15.603
159	15.066
170	14.571
181	14.379
191	11.467
202	11.497
213	11.119
223	11.033
234	10.224
244	8.799
255	8.827
266	9.203
276	6.363
287	7.483
298	8.152
308	8.22
319	6.313
329	6.015
340	5.769
351	6.053
361	6.074
372	5.974
383	7.158
393	6.841
404	7.828
414	8.601
425	9.253
436	8.716
446	8.911
457	10.453
468	10.603
478	12.387
489	12.627
499	13.41
510	13.059
521	12.802
531	12.727
542	13.469
553	14.58
563	15.054
574	13.3
584	9.88
595	7.994
606	6.198
616	5.364
627	6.336
0		7.936
13		8.094
27		7.611
40		6.784
53		7.833
67		7.993
80		7.284
93		7.079
106		6.198
120		6.708
133		6.882
146		6.901
160		7.538
173		8.9
186		10.429
200		10.565
213		11.136
226		12.561
239		12.639
253		11.416
266		11.587
279		10.827
293		11.337
306		11.625
319		10.866
333		10.863
346		10.547
359		10.101
373		9.702
386		10.054
399		10.099
412		9.657
426		8.794
439		7.712
452		6.744
466		5.746
479		5.751
492		6.337
506		6.451
519		6.188
532		6.729
545		6.535
559		6.44
572		7.362
585		6.757
599		6.189
612		6.193
625		6.282
639		6.798
652		7.364
665		7.712
679		8.471
692		8.89
705		8.075
718		7.33
732		7.111
745		6.804
758		7.196
772		6.887
785		6.683
0			7.688
13			9.401
25			10.981
38			11.02
51			11.854
63			10.848
76			9.776
88			8.759
101			8.725
114			8.506
126			8.273
139			8.702
152			9.744
164			10.235
177			10.883
190			10.898
202			11.22
215			11.359
227			11.441
240			12.175
253			11.413
265			11.227
278			11.36
291			11.094
303			11.035
316			10.839
329			9.752
341			8.919
354			7.69
366			7.687
379			7.754
392			8.473
404			7.974
417			8.182
430			7.885
442			7.78
455			7.718
467			7.835
480			7.668
493			7.988
505			7.797
518			8.186
531			8.343
543			8.767
556			10.035
569			9.592
581			9.876
594			9.594
606			10.203
619			10.283
632			9.691
644			9.647
657			8.743
670			9.074
682			8.987
695			9.133
708			8.879
720			9.175
733			8.109
745			8.047
0				5.237
15				5.656
31				6.126
46				6.162
62				5.895
77				5.467
92				5.324
108				6.08
123				6.413
139				7.101
154				8.122
169				9.265
185				11.148
200				12.899
216				13.685
231				13.795
247				13.945
262				14.551
277				13.958
293				13.472
308				13.214
324				12.507
339				12.226
354				11.892
370				11.714
385				11.186
401				10.517
416				9.642
431				9.638
447				9.608
462				9.996
478				9.798
493				9.393
508				9.226
524				9.208
539				9.159
555				9.391
570				10.022
585				10.734
601				11.035
616				11.579
632				12.149
647				12.393
663				12.468
678				12.073
693				11.509
709				11.067
724				10.874
740				10.899
755				10.724
770				10.909
786				9.983
801				9.474
817				8.822
832				8.199
847				7.846
863				7.503
878				6.695
894				6.391
909				5.522
0					10.045
10					9.637
20					10.69
30					11.725
39					11.663
49					11.258
59					11.244
69					11.531
79					10.458
89					9.54
98					10.819
108					11.228
118					10.391
128					10.185
138					11.233
148					12.014
157					12.962
167					11.883
177					13.002
187					13.037
197					13.671
207					13.995
217					14.401
226					14.249
236					13.953
246					13.91
256					13.931
266					12.786
276					14.136
285					13.947
295					12.272
305					11.362
315					12.733
325					12.773
335					13.235
344					12.499
354					12.024
364					12.821
374					13.231
384					12.298
394					13.738
404					12.533
413					12.079
423					12.86
433					12.833
443					12.766
453					12.1
463					13.445
472					12.973
482					12.827
492					13.709
502					14.16
512					12.991
522					13.346
532					13.424
541					13.231
551					10.907
561					10.647
571					10.89
581					10.394
0						5.085
11						4.965
22						6.407
33						6.106
44						6.437
55						6.778
67						7.55
78						8.301
89						8.93
100						8.508
111						8.852
122						9.931
133						11.515
144						12.674
155						13.055
166						13.578
178						13.62
189						12.641
200						11.783
211						13.032
222						12.765
233						12.756
244						11.362
255						9.968
266						8.791
277						8.31
288						6.923
300						6.291
311						6.02
322						6.23
333						5.916
344						5.666
355						6.017
366						5.446
377						6.783
388						6.779
399						6.624
411						7.484
422						7.195
433						7.835
444						7.683
455						6.784
466						5.601
477						6.635
488						7.491
499						8.171
510						8.483
522						8.059
533						8.361
544						8.367
555						7.423
566						6.737
577						7.303
588						7.579
599						7.255
610						6.657
621						6.266
632						5.65
644						5.853
655						5.325
0							6.11
12							6.667
24							6.024
36							4.904
48							4.332
60							2.639
72							2.458
84							2.315
95							2.034
107							3.066
119							4.555
131							6.369
143							8.667
155							11.75
167							12.533
179							13.914
191							16.611
203							17.252
215							18.691
227							18.449
239							17.789
251							16.169
262							13.435
274							13.245
286							11.206
298							9.544
310							9.525
322							8.035
334							6.916
346							5.947
358							6.847
370							6.609
382							5.771
394							4.724
406							3.995
418							4.772
429							4.677
441							3.738
453							5.297
465							5.643
477							5.615
489							6.489
501							5.058
513							7.248
525							8.357
537							9.143
549							9.483
561							10.243
573							10.447
585							12.073
596							11.671
608							13.326
620							12.756
632							12.355
644							12.4
656							12.022
668							10.491
680							9.857
692							8.602
704							7.617
0								7.225
10								7.738
21								8.335
31								6.877
42								6.549
52								6.209
63								6.754
73								7.412
83								7.691
94								8.342
104								8.93
115								7.889
125								9.199
135								10.182
146								11.299
156								12.804
167								14.216
177								15.609
188								17.191
198								16.445
208								15.562
219								15.202
229								15.567
240								14.797
250								15.161
260								15.277
271								14.577
281								14.521
292								13.405
302								12.339
313								12.098
323								11.635
333								11.917
344								11.705
354								12.115
365								12.046
375								10.725
386								9.921
396								10.302
406								10.957
417								10.393
427								10.714
438								10.467
448								9.593
458								10.969
469								11.424
479								10.614
490								10.466
500								10.552
511								10.975
521								10.555
531								10.294
542								10.98
552								10.653
563								10.51
573								9.379
583								10.002
594								9.747
604								7.959
615								8.625

## Sheet: Fig 4B
HPAEC lot #1	HPAEC lot #2	HAEC	PASMC	NHLF
2677.54	2008.57	3827.56	0	0
3030.81	1768.04	2767.74	0	0
3850.11	2098.77	2519.69	0	0

## Sheet: Fig 4C
Continuous Flow	Pulsatile Stretch
1.03765	4.91529
0.969412	5.41882
0.992941	4.63294

## Sheet: Fig 4D
Heart Transplant	Glenn
52.0863	3.52775
2.69769	-7.47054
-6.43297	-60.3869
-3.52776	-0.62254
-1.03758	-34.8625
18.0538	-27.807
-3.94279	-39.0128
	-39.4279
	-1.86764

## Sheet: Fig 4F
	SMC Proliferation Assay			Figure 4F								Fold Change					Means (fold change)
												stretched	static	stretched + SU16f	static + SU16f		stretched	static	stretched + SU16f	static + SU16f
												3.31883	1.04566	1.16717	0.478277		2.67333	0.927223	0.979599	0.785677
												1.98096	1.13591	0.982407	0.498909
Biological Replicate	Bio replicate 1			Bio replicate 2			Bio replicate 3					2.7202	0.600102	0.789217	1.37984
	Total Nuclei
Technical Replicate	1	2	3	1	2	3	1	2	3			1.62066	0.637383	0.464313	0.27011		1.41634	0.901828	0.846558	0.721632
Streteched EC media	230	289	304	314	438	337	244	292	406			1.30707	1.00792	1.04661	0.662613
Static EC media	365	280	318	499	568	420	418	414	604			1.32129	1.06018	1.02875	1.23217
Streteched EC media + SU-16f	218	259	403	411	547	371	364	432	373
Streteched EC media + SU-16f	399	510	461	471	480	413	408	347	448			2.8677	0.760895	0.69902	0.155909		1.9024	1.17095	0.615403	0.647476
												1.74276	1.38285	0.294495	0.366633
												1.09674	1.36911	0.852693	1.41989
	EDU+ nuclei
	1	2	3	1	2	3	1	2	3
Streteched EC media	12	9	13	8	9	7	11	8	7
Static EC media	6	5	3	5	9	7	5	9	13
Streteched EC media + SU-16f	4	4	5	3	9	6	4	2	5
Streteched EC media + SU-16f	3	4	10	2	5	8	1	2	10
	% proliferation
	1	2	3	1	2	3	1	2	3
Streteched EC media	5.21739	3.11419	4.27632	2.54777	2.05479	2.07715	4.5082	2.73973	1.72414
Static EC media	1.64384	1.78571	0.943396	1.002	1.58451	1.66667	1.19617	2.17391	2.15232
Streteched EC media + SU-16f	1.83486	1.5444	1.24069	0.729927	1.64534	1.61725	1.0989	0.462963	1.34048
Streteched EC media + SU-16f	0.75188	0.784314	2.1692	0.424628	1.04167	1.93705	0.245098	0.576369	2.23214

## Sheet: Fig 5A
Biological Replicate	Sham Arteriole	Glenn Arteriole	Sham Capillary	Glenn Capillary				MEANS
1	158.468	37.604	174.976	25.899			Biological Replicate	Sham Arteriole	Glenn Arteriole	Sham Capillary	Glenn Capillary
1	124.384	25.052	104.14	31.518			1	178.3	49.36	83.3	37.8
1	105.65	48.513	43.712	46.212			2	131.9	84.98	81.23	61.92
1	163.975	40.73	56.153	19.603			3	173	118.8	98.59	90.87
1	52.037	40.635	77.564	23.7
1	176.278	54.09	76.041	75.404
1	82.174	84.114	49.349	46.987
1	210.941	25.618	108.167	51.626
1	116.726	24.452	73.606	45.335
1	142.879	86.303	45.311	52.272
1	95.647	58.908	53.159	43.111
1	149.06	45.889	64.899	48.506
1	171.858	41.497	78.975	45.698
1	251.751	45.071	125.594	30.284
1	241.057	39.125	87.688	37.321
1	218.395	21.002	107.795	35.833
1	135.936	38.137	45.214	22.295
1	157.551	53.112	60.525	25.038
1	134.929	60.315	91.886	15.69
1	124.382	47.987	83.362	62.564
1	181.244	72.212	29.972	30.339
1	165.015	66.15	79.662	73.872
1	114.592	58.232	151.985	27.749
1	109.127	50.438	115	18.004
1	198.099	61.141	97.701	38.591
1	88.125	57.624		9.395
1	290.792	74.024
1	294.04	59.131
1	264.239	73.302
1	275.956	72.002
1	216.55	21.31
1	172.493	38.898
1	338.064	22.696
1	200.018	34.018
1	272.737	67.108
1	343.098	30.628
1	222.699
1	223.339
1	150.249
1	116.608
1	155.514
1	150.017
1	108.949
2	145.574	52.099	73.24	31.282
2	121.183	82.85	48.413	100.262
2	120.196	56.154	115.621	36.504
2	112.363	94.041	37.001	45.391
2	86.028	21.414	43.159	57.283
2	110.518	80.516	68.238	49.371
2	217.607	43.321	85.064	76.861
2	144.94	46.194	38.078	40.772
2	125.56	23.822	36.935	35.7
2	181.221	95.833	41.073	84.782
2	156.922	44.991	74.604	86.827
2	167.298	141.493	107.882	49.716
2	139.532	122.106	114.426	111.833
2	178.561	58.151	55.266	9.566
2	94.158	137.278	88.486	75.298
2	116.104	93.884	116.689	108.853
2	102.632	116.833	95.187	65.389
2	88.571	153.804	99.566	60.279
2	96.311	144.49	91.238	41.369
2		70.486	145.324	71.056
2		42.18	143.245
2		43.915	85.582
2		59.778	66.373
2		116.089	46.652
2		64.171	113.527
2		203.585
3	235.8	84.572	43.353	63.335
3	177.254	89.683	93.58	75.589
3	82.713	107.814	71.827	133.846
3	83.842	297.693	96.946	35.523
3	214.878	140.152	61.136	162.041
3	147.747	190.769	140.358	133.192
3	185.576	68.246	128.957	44.929
3	219.35	195.976	73.057	143.12
3	204.77	154.462	138.728	84.134
3	196.396	124.375	119.302	60.962
3	237.51	51.291	81.521	68.002
3	184.329	140.573	223.476	78.093
3	103.5	132.762	127.834	92.689
3	214.1	137.995	93.744	103.009
3	208.332	136.678	45.211	93.824
3	116.086	142.461	85.845	81.566
3	211.279	92.851	79.301
3	214.993	66.835	103.8
3	194.88	107.527	43.289
3	156.596	161.486	88.624
3	146.706	90.256	166.651
3	112.009	109.439	71.166
3	133.588	94.281	51.631
3	117.373	79.967	136.824
3	267.509	71.561
3	105.394	52.101
3	197.344	85.995
3	184.081
3	163.196

## Sheet: Fig 5B
	vessel	mean intensity	background	adjusted	means	stdev	FC to mean sham				Glenn 1	Glenn 2	Glenn 3	Sham 1	Sham 2	Sham 3			Glenn	Sham
Glenn 1	1	112.184	105	7.184	7.06133	2.00282	0.47367				0.47367	0.759554	0.635342	1.21978	1.12739	0.923014			0.4656	1
Glenn 1	2	114	105	9			0.593407				0.593407	0.735669	0.706027	0.659341	1.08439	1.08164			0.7803	1
Glenn 1	3	111	106	5			0.32967				0.32967	0.845541	0.721644	1.12088	0.788217	0.995342			0.6877	1
Sham 1	1	126.3	107.8	18.5	15.1667	4.53689	1.21978
Sham 1	2	121	111	10			0.659341
Sham 1	3	123	106	17			1.12088
Glenn 2	1	270	111	159	163.333	12.0968	0.759554
Glenn 2	2	266	112	154			0.735669
Glenn 2	3	296	119	177			0.845541
Sham 2	1	360	124	236	209.333	38.6566	1.12739
Sham 2	2	350	123	227			1.08439
Sham 2	3	276	111	165			0.788217
Glenn 3	1	835	62	773	836.667	55.9494	0.635342
Glenn 3	2	918	59	859			0.706027
Glenn 3	3	942	64	878			0.721644
Sham 3	1	1229	106	1123	1216.67	96.6247	0.923014
Sham 3	2	1403	87	1316			1.08164
Sham 3	3	1306	95	1211			0.995342

## Sheet: Fig 6C
	Artery										Vein
Sham	26.6773	30.2783	25.6892	26.7808	29.1627						8.127	8.8725	7.03227	9.11638	10.482
Glenn	12.6175	23.4709	23.168	9.463	14.5341	17.935	17.7509	14.9324	21.2167		6.0414	5.78647	8.6707	8.19667	8.346	11.7266	12.3667	8.65808

## Sheet: Fig 6F
	SMA coverage of distal vessels (<1mm circumference) in the Glenn Lung									MEANS
Biological Replicate	Sham	Glenn							Biological Replicate	Sham	Glenn
1	100	0							1	78.42	31.08
1	48.2211	36.8236							2	82.7	46.07
1	68.1177	0							3	90.52	32.4
1	67.0598	0
1	19.6004	63.5719
1	67.824	72.0848
1	94.5025	0
1	100	0
1	81.6149	13.6784
1	40.0904	44.0805
1	98.4506	52.7572
1	49.6324	0
1	100	11.826
1	79.47	52.937
1	52.894	20.326
1	84.7432	37.5049
1	28.2157	24.606
1	46.2722	73.9642
1	60.3521	0
1	70.8478	26.6188
1	71.1877	29.0715
1	74.5982	0
1	76.8144	39.9295
1	78.6065	0
1	78.6473	0
1	79.8316	0
1	81.1923	0
1	84.2851	0
1	86.1977	7.14259
1	87.3458	8.12746
1	87.386	8.97202
1	88.585	9.25772
1	91.1856	16.3459
1	92.6217	23.5723
1	92.8091	23.9551
1	93.7974	24.0356
1	96.0436	24.5705
1	97.2429	24.8413
1	98.7776	26.9721
1	99.4669	32.3504
1	99.5829	35.8649
1	99.6885	36.9975
1		37.1914
1		40.2748
1		41.4529
1		46.8678
1		49.6625
1		54.8355
1		55.4247
1		60.7171
1		61.3773
1		62.6148
1		74.5325
1		78.2797
1		86.5049
1		88.1304
2	100	22.1149
2	100	26.203
2	100	100.443
2	100	18.0083
2	100	61.0416
2	100	22.3162
2	100	90.339
2	95.8	79.7373
2	91.2	21.0943
2	90.5	33.7085
2	89.1	33.5284
2	88.2	51.7077
2	88.1	13.5749
2	87.4	48.7306
2	83.8	54.6544
2	82.3	37.2013
2	80.8	88.2422
2	80.4	1.92458
2	80.1	48.6465
2	78.6	13.5251
2	76.4	63.8918
2	74.6	57.9425
2	72.5	45.0524
2	72.2	45.2427
2	68.3	43.6109
2	67.3	36.8478
2	46.5	22.8423
2	21.6	83.2372
2		95.1519
2		87.9643
2		42.1297
2		38.3397
2		14.9349
2		22.4147
3	57.1343	63.0367
3	67.0503	69.2003
3	76.2237	18.0437
3	77.0013	63.1455
3	78.5272	37.6418
3	86.2123	6.89157
3	91.7803	33.7033
3	97.6839	97.8831
3	97.7741	7.02666
3	100	74.4256
3	100	7.28706
3	100	12.4766
3	100	4.05949
3	100	19.4742
3	100	8.95548
3	100	10.6842
3	100	4.20593
3	100	33.6248
3		29.8824
3		42.3836
3		36.3988

[truncated: 1 more sheets: Fig 6G]
